# Supplementary material for: Renal Safety of [177Lu]Lu-PSMA-617 Radioligand Therapy in Patients with Compromised Baseline Kidney Function
Source: Cancers (Basel). 2021 Jun 21;13(12):3095. doi: 10.3390/cancers13123095 (PMC8235711; doi:10.3390/cancers13123095)
Supplement: Supplementary file 1 [file cancers-13-03095-s001.zip]

Archive with 1 entries (1 files):
- cancers-1242437-supplementary.pdf
